# Supplementary material for: How Elite Athletes with a Spinal Cord Injury Sweat during Exercise—An Exploratory Study
Source: Sports (Basel). 2024 Mar 14;12(3):81. doi: 10.3390/sports12030081 (PMC10976083; doi:10.3390/sports12030081)
Supplement: Supplementary file 1 [file sports-12-00081-s001.zip]

Archive with 1 entries (1 files):
- sports-2873823-supplementary.pdf
